# Supplementary material for: Probing In Silico the Benzimidazole Privileged Scaffold for the Development of Drug-like Anti-RSV Agents
Source: Pharmaceuticals (Basel). 2021 Dec 15;14(12):1307. doi: 10.3390/ph14121307 (PMC8707824; doi:10.3390/ph14121307)
Supplement: Supplementary file 1 [file pharmaceuticals-14-01307-s001.zip]

Archive with 1 entries (1 files):
- pharmaceuticals-1455795-supplementary.pdf
